# Supplementary material for: Modulation of Macrophage Redox and Apoptotic Processes to Leishmania infantum during Coinfection with the Tick-Borne Bacteria Borrelia burgdorferi
Source: Pathogens. 2023 Sep 4;12(9):1128. doi: 10.3390/pathogens12091128 (PMC10537792; doi:10.3390/pathogens12091128)
Supplement: Supplementary file 1 [file pathogens-12-01128-s001.zip]

Archive with 1 entries (1 files):
- pathogens-2557159-supplementary.pdf
